# Supplementary material for: Python tooth–inspired fixation device for enhanced rotator cuff repair
Source: Sci Adv. 2024 Jun 28;10(26):eadl5270. doi: 10.1126/sciadv.adl5270 (PMC11212709; doi:10.1126/sciadv.adl5270)
Supplement: Supplementary file 2 — Movies S1 to S4 [file sciadv.adl5270_movies_s1_to_s4.zip]

Archive with 4 entries (4 files):
- adl5270_movie_s1.mov
- adl5270_movie_s2.mov
- adl5270_movie_s3.mov
- adl5270_movie_s4.mov
