# Supplementary material for: Python tooth–inspired fixation device for enhanced rotator cuff repair
Source: Sci Adv. 2024 Jun 28;10(26):eadl5270. doi: 10.1126/sciadv.adl5270 (PMC11212709; doi:10.1126/sciadv.adl5270)
Supplement: Supplementary file 3 — Data file S1 [file sciadv.adl5270_data_file_s1.zip]

Archive with 1 entries (1 files):
- adl5270_data_file_s1.xlsx
