# Supplementary material for: Python tooth–inspired fixation device for enhanced rotator cuff repair
Source: Sci Adv. 2024 Jun 28;10(26):eadl5270. doi: 10.1126/sciadv.adl5270 (PMC11212709; doi:10.1126/sciadv.adl5270)
Supplement: Supplementary file 3 — Data file S1 [file sciadv.adl5270_data_file_s1.zip › adl5270_data_file_s1.xlsx]

## Sheet: Figure 2
Figure 2
Panel C
w/d	s/s0	Contact Area
0.5	80.8	0
1	59.03	0
1.5	38.65	0.0677966
2	33.4	0.237288
2.25	33.4	0.423729
2.375	31.57	0.360169
2.5	32.67	0.457627

## Sheet: Figure 3
Figure 3
Panel B
	% Engagement vs Disengagement
w/d	0.5	1	1.5	2	2.5	3	3.5
Engage	6/6	6/6		0/6	0/6	0/6	0/6
Disengage	0/6	0/6	5/6	6/6	6/6	6/6	6/6
Engage (%)	100	100	16.67	0	0	0	0
Disengage (%)	0	0	83	100	100	100	100
Panel F
	Max Force (N)
s/d	0.5	1	1.5	2	2.5	3	3.5
	5.136	12.544	15.564	9.196	10.354	12.76	9.196
	6.278	13.312	16.962	22.544	19.526	15.174	12.508
	10.632	17.29	21.244	11.888	12.12	10.784	14.796
	6.032	8.732	19.88	14.882	18.936	17.958	10.034
	7.898	10.998	16.984	23.378	15.224	32.562	10.818
	6.874	12.472	14.888	17.116	22.876	22.28	15.312
Mean	7.14167	12.558	17.587	16.5007	16.506	18.5863	12.1107
Stdev	1.94042	2.82983	2.48044	5.68248	4.78184	7.94763	2.53362
Panel G
	Stiffness
w/d	0.5	1	1.5	2	2.5	3	3.5
	2.31607	2.53397	5.51866	1.1978	3.36531	3.50879	1.04707
	3.77979	2.85589	6.78607	6.91332	5.96312	5.06616	3.33335
	5.45532	6.93952	7.72136	3.73319	2.0206	4.07028	5.63333
	1.88948	4.24041	6.40038	4.89741	5.04612	5.51605	2.57302
	2.59907	1.29557	6.63128	8.4405	2.79488	11.3467	3.51385
	3.85594	4.67444	3.74397	6.02842	7.21777	8.73259	4.21027
Mean	3.31595	3.75663	6.13362	5.20177	4.4013	6.37343	3.38515
Stdev	1.31394	1.9784	1.36777	2.54493	2.00545	3.0415	1.54147
Panel H
	Energy (mJ)
w/d	0.5	1	1.5	2	2.5	3	3.5
	5.66697	8.79895	9.65442	2.48692	2.68379	3.51376	4.53903
	4.71299	3.50031	3.54698	3.30416	2.94648	1.50374	5.02168
	4.55231	5.76928	7.42711	4.32988	3.30241	2.22978	2.47916
	3.3899	2.45125	3.29844	4.87044	3.33671	2.35143	9.18037
	6.82142	2.35307	6.77817	4.56553	5.1082	6.65511	7.69516
	6.19138	2.45972	2.29377	2.54901	7.7243	3.31879	3.38716
Mean	5.2225	4.2221	5.49982	3.68432	4.18365	3.2621	5.38376
Stdev	1.24579	2.5922	2.88263	1.04569	1.9321	1.82022	2.57

## Sheet: Figure 4
Figure 4
Panel A
s/d	Peak Stress
0.125	20.693
0.25	12.15
0.375	9.247
0.5	7.86
0.625	7.399
0.75	6.92
0.875	6.533
1	6.643
1.125	6.303
1.25	6.413
1.375	6.033
1.5	5.937
1.625	5.96
1.75	5.813
1.875	5.743
Panel F
	Max Force (N)
s/d	0.5	1	1.5
	47.83	51.554	65.458
	41.964	49.802	53.334
	47.992	42.194	52.958
	48.602	64.78	44.842
	40.674	44.992	66.948
	60.154	40.568	78.278
	30.782	63.906	49.626
	41.222	58.336	62.93
		52.498
		68.94
Mean	44.9025	53.757	59.2967
Stdev	8.4841	9.90262	11.0077
Panel G
	Stiffness
s/d	0.5	1	1.5
	9.37464	11.7951	12.171
	13.5779	11.5142	14.6335
	13.9538	10.9219	12.0541
	9.27876	19.1035	16.5278
	6.42389	8.37153	12.8436
	14.8645	11.9444	21.7379
	9.23594	14.1119	8.58206
	7.61768	14.1316	13.0386
		11.3819
		13.8897
Mean	10.5409	12.7166	13.9486
Stdev	3.15586	2.84588	3.88023
Panel H
	Energy (mJ)
s/d	0.5	1	1.5
	190.869	220.399	224.277
	171.169	206.435	230.413
	161.055	156.864	204.67
	183.843	280.191	127.687
	143.448	161.733	281.342
	222.23	138.048	353.689
	126.671	243.185	194.266
	151.49	219.846	242.811
		195.715
		246.549
Mean	168.847	206.897	232.394
Stdev	30.1208	44.7459	65.9789

## Sheet: Figure 5
Figure 5
Panel D
	Max Force (N)
	Repair	Repair + Device
	161.015	212.126
	107.681	184.704
	229.626	337.699
	201.769	485.31
	109.161	288.746
Mean	161.851	301.717
Stdev	54.5396	119.256
Panel E
	Stiffness
	Repair	Repair + Device
	25.3278	38.0339
	21.1867	29.5654
	23.8734	27.0455
	33.5892	83.5039
	21.5501	68.7805
Mean	25.1054	49.3859
Stdev	5.03834	25.3031
Panel F
	Energy (mJ)
	Repair	Repair + Device
	1247.11	2014.46
	642.616	2014.13
	2373.16	5440.72
	1960.96	4671.87
	1339.85	4498.54
Mean	1512.74	3727.94
Stdev	670.594	1604.03
